# Supplementary material for: Protection of dopamine neurons by CDNF and neurturin variant N4 against MPP+ in dissociated cultures from rat mesencephalon
Source: PLoS One. 2021 Feb 3;16(2):e0245663. doi: 10.1371/journal.pone.0245663 (PMC7857574; doi:10.1371/journal.pone.0245663)
Supplement: S1 File — (XLSX) [file pone.0245663.s001.xlsx]

## Sheet: SN
100ng/ml Pre and Post MPP+											200ng/ml Pre and Post MPP+												500ng/ml Pre and Post MPP+
C:12/27/12 F:1/2/13 A
	SN												SN										C:12/26/ 12 F:1/1/13
	0mM MPP+				10mM MPP+								C: 3/22/13-F:3/28/13											SN
	vehicle	CDNF	N4	CDNF/N4	vehicle	CDNF	N4	CDNF/N4	100ng/ml				0 mM MPP+				10mM MPP+							0mM MPP+				10mM MPP+
	415	371	389	424	153	215	195	297				200ng/ml	Vehicle	CDNF	N4	CDNF/N4	Vehicle	CDNF	N4	CDNF/N4			500ng/ml	Vehicle	CDNF	N4	CDNF/N4	vehicle	CDNF	N4	CDNF/N4
	379	327	367	315	130	188	269	285					125	130	121	162	42	61	87	117				832	827	374	1001	394	559	631	837
Average	397	349	378	369.5	141.5	201.5	232	291					110	113	154	135	71	57	90	116				934	819	995	815	457	555	811	789
	1	0.879093	0.952141	0.93073	0.405444	0.507557	0.584383	0.732997				Average	117.5	121.5	137.5	148.5	56.5	59	88.5	116.5			Average	883	823	995	908	425.5	557	721	813
												% Vehicle	1	1.03404	1.17021	1.26383	0.480851	0.502128	0.753191	0.991489			% control	1	0.93205	1.06531	1.02831	0.48188	0.630804	0.816535	0.920725
C:12/26/12 F:1/1/13																							C:6/23/14 F:6/29/14
	SN												SN											SN
	0mM MPP+				10mM MPP+								C:3/18/13 F:3/24/13											0mM MPP+				1uM MPP+
	vehicle	CDNF	N4	CDNF/N4	vehicle	CDNF	N4	CDNF/N4	100ng/ml				0mM MPP+				10mM MPP+						500ng/ml	Vehicle	CDNF	N5	CDNF/N4	Vehicle	CDNF	N5	CDNF/N4
	653	531	565	407	278	255	277	395				200ng/ml	Vehicle	CDNF	N4	CDNF/N4	Vehicle	CDNF	N4	CDNF/N4				646	621	658	714	447	522	565	789
	654	440	344	477	102	143	133	283					218	140	138	156	50	82	100	85				622	672	680	678	488	607	563	639
Average	653.5	485.5	565	442	190	199	205	339					270	106	232	138	60	76	71	155			Average	634	646.5	669	696	467.5	564.5	564	714
	1	0.742923	0.864575	0.676358	0.290742	0.304514	0.313695	0.518745				Average	244	123	185	147	55	79	85.5	120			SD	16.9706	36.0624	15.5563	25.4558	28.9914	60.1041	1.41421	106.066
												% Vehicle	1	0.504098	0.758197	0.602459	0.22541	0.32377	0.35041	0.491803			SEM	12	25.5	11	18	20.5	42.5	1	75
																							% Control	1	1.01972	1.05521	1.09779	0.737382	0.890379	0.88959	1.12618
C:3/15/13 F:3/21/13
	SN												SN
	0mM MPP+				10mM MPP+								C: 7/29/2016-F:8/4/2016
	Vehicle	CDNF	N4	CDNF/N4	Vehicle	CDNF	N4	CDNF/N4	100ng/ml				0 mM MPP+				10mM MPP+
	224	164	199	230	97	85	79	111				200ng/ml	Vehicle	CDNF	N4	CDNF/N4	Vehicle	CDNF	N4	CDNF/N4
	205	184	176	170	82	82	114	130					578	627	884	660	182	338	295	277
Average	214.5	174	199	200	89.5	83.5	96.5	120.5					251	358	435	573	248	302	206	308				SN
% vehicle	1	0.811189	0.927739	0.932401	0.417249	0.389277	0.449883	0.561772				Average	414.5	492.5	659.5	616.5	215	320	250.5	292.5				C: 07/29/2016 F: 08/04/2016
												% Vehicle	1	1.18818	1.59107	1.48733	0.518697	0.772014	0.604343	0.705669				0 mM MPP+				10uM MPP+
																							500ng/ml	Vehicle	CDNF	N4	CDNF/N4	Vehicle	CDNF	N4	CDNF/N4
C:3/18/13 F:3/22/13																								718	528	714	740	232	247	253	352
	SN																							633	641	679	609	308	254	269	431
	0mM MPP+				10mM MPP+							RAW											Average	675.5	584.5	696.5	674.5	270	250.5	261	391.5
	Vehicle	CDNF	N4	CDNF/N4	Vehicle	CDNF	N4	CDNF/N4	100ng/ml				SN										% Vehicle	1	0.865285	1.03109	0.99852	0.399704	0.370836	0.38638	0.579571
	133	197	192	73	90	68	131	172									10mM MPP+
	207	74	199	160	98	31	92	161					Vehicle	CDNF	N4	CDNF/N4	Vehicle	CDNF	N4	CDNF/N4	200ng/ml
Average	170	135.5	192	116.5	94	68	111.5	166.5				C:3/22/13-F:3/28/13	117.5	121.5	137.5	148.5	56.5	59	88.5	116.5
% vehicle	1	0.797059	1.12941	0.685294	0.552941	0.4	0.655882	0.979412				C:3/18/13-F:3/24/13	244	123	185	147	55	79	85.5	120			500ng/ml
												C:7/29/16-F:8/4/16	414.5	492.5	659.5	616.5	215	320	250.5	292.5			RAW
												Average	258.667	245.667	327.333	304	108.833	152.667	141.5	176.333
C: 3/22/13-F:3/28/13												SD	149.042	213.765	288.644	270.634	91.9461	145.26	94.4087	100.619				SN
	SN											sem	86.0496	123.417	166.648	156.251	53.0851	83.8656	54.5069	58.0921								10mM MPP+
	0mM MPP+				10mM MPP+																			Vehicle	CDNF	N4	CDNF/N4	Vehicle	CDNF	N4	CDNF/N4	500ng/ml
100ng/ml	Vehicle	CDNF	N4	CDNF/N4	Vehicle	CDNF	N4	CDNF/N4															C:12/26/ 12 F:1/1/13	883	823	995	908	425.5	557	721	813
	135	94	117	177	129	66	97	182															C:6/23/14 F:6/29/14	634	646.5	669	696	467.5	564.5	564	714
	129	78	174	154	97	91	241	160				% summary	Vehicle				MPP+						C:7/29/16-F:8/4/16	675.5	584.5	715	779.5	270	250.5	261	391.5
Average	132	86	145.5	165.5	113	78.5	169	171					0mM MPP+				10mM MPP+						Average	730.833	684.667	793	794.5	387.667	457.333	515.333	639.5
% Vehicle	1	0.651515	1.10227	1.25379	0.856061	0.594697	1.2803	1.29545					Vehicle	CDNF	N4	CDNF/N4	vehicle	CDNF	N4	CDNF/N4			SD	133.404	123.746	176.443	106.793	104.044	179.162	233.83	220.405
												C:3/22/13-F:3/28/13	1	1.03404	1.17021	1.26383	0.480851	0.502128	0.753191	0.991489			sem	77.0207	71.4448	101.869	61.657	60.0696	103.439	135.002	127.251
												C:3/18/13-F:3/24/13	1	0.504098	0.758197	0.602459	0.22541	0.32377	0.35041	0.491803
												C:7/29/16-F:8/4/16	1	1.18818	1.59107	1.48733	0.518697	0.772014	0.604343	0.705669
	RAW											average	1	0.908773	1.17316	1.11787	0.408319	0.532638	0.569315	0.729654			% summary
	SN											stdev	0	0.358832	0.416446	0.460139	0.159531	0.225674	0.203663	0.250705				Vehicle				MPP+
					10mM MPP+							sem	0	0.207172	0.240435	0.265662	0.092105	0.130293	0.117585	0.144745				0mM MPP+				10mM MPP+
	Vehicle	CDNF	N4	CDNF/N4	Vehicle	CDNF	N4	CDNF/N4	100ng/ml															Vehicle	CDNF	N4	CDNF/N4	vehicle	CDNF	N4	CDNF/N4
	397	349	378	369.5	141.5	201.5	232	291												p=.128 (Veh/Combo vs MPP/Combo)			C:12/26/ 12 F:1/1/13	1	0.93205	1.06531	1.02831	0.48188	0.630804	0.816535	0.920725
	653.5	485.5	565	442	190	199	205	339															C:6/23/14 F:6/29/14	1	1.01972	1.05521	1.09779	0.737382	0.890379	0.88959	1.12618
	241.5	174	199	200	89.5	83.5	96.5	120.5															C:7/29/16-F:8/4/16	1	0.865285	1.03109	0.99852	0.399704	0.370836	0.38638	0.579571
	170	135.5	192	116.5	94	68	111.5	166.5															Average	1	0.939017	1.05053	1.04154	0.539655	0.630673	0.697502	0.875493
Average	365.5	286	333.5	282	128.75	138	161.25	229.25			Pvalue post hoc												SD	0	0.0774509	0.0175828	0.0509411	0.176097	0.259771	0.271904	0.276099
SD	214.113	162.238	176.715	149.856	47.1248	72.1653	67.2985	102.668															sem	0	0.0447163	0.0101514	0.0294108	0.101669	0.149979	0.156984	0.159406
sem	107.056	81.119	88.3577	74.928	23.5624	36.0827	33.6492	51.3341
Analysis was on percentage data
% summary	Vehicle				MPP+
	0mM MPP+				10mM MPP+
	Vehicle	CDNF	N4	CDNF/N4	vehicle	CDNF	N4	CDNF/N4	% Average over veh/MPP
Exp1-12/27/12	1	0.879093	0.952141	0.93073	0.405444	0.507557	0.584383	0.732997	0.327553
Exp 2-12/26/12	1	0.742923	0.864575	0.676358	0.290742	0.304514	0.313695	0.518745	0.228003
Exp3-3/15/2013	1	0.811189	0.927739	0.932401	0.417249	0.389277	0.449883	0.561772	0.144522
Exp 4-3/18/13	1	0.797059	1.12941	0.685294	0.552941	0.4	0.655882	0.979412	0.426471
average	1	0.807566	0.968467	0.806196	0.416594	0.400337	0.500961	0.698232	0.281637
stdev	0	0.056031	0.113464	0.144812	0.107322	0.0832677	0.151258	0.209052	0.12215
sem	0	0.0280155	0.0567318	0.0724061	0.053661	0.0416338	0.0756291	0.104526	0.0610752
p values compare Veh vs MPP						* p =.03	* p=.029	p=.6
pvalue compare Veh (MPP) to CDNF/N4 (MPP)								* p=.039
C:3/7/14 F:3/13/14
	SN
	0mM MPP+		0.5mM MPP+		1mM MPP+
	Vehicle	CDNF/N4	Vehicle	CDNF/N4	Vehicle	CDNF/N4	100ng/ml
	381	782	551	748	415	807
	784	890	571	893	474	726
Average	784	836	551	820.5	444.5	807
% vehicle	1	1.06633	0.702806	1.04656	0.566964	1.02934
C:6/23/14 F:6/29/14
	SN
	0mM MPP+				1uM MPP+				100ng/ml
	Vehicle	CDNF	N4	CDNF/N4	Vehicle	CDNF	N4	CDNF/N4
	706	408	565	636	469	462	224	597
	557	455	658	801	379	474	430	710
Average	631.5	431.5	611.5	718.5	424	468	327	653.5
SD	105.359	33.234	65.7609	116.673	63.6396	8.48528	145.664	79.9031
SEM	74.5	23.5	46.5	82.5	45	6	103	56.5
% Control	1	0.683294	0.968329	1.13777	0.671417	0.741093	0.517815	1.03484
	SN
	C: 7/29/16 F: 8/4/16
	0 mM MPP+				1uM MPP+
100ng/ml	Vehicle	CDNF	N4	CDNF/N4	Vehicle	CDNF	N4	CDNF/N4
	700			666	352			550
	566			519	409			612
Average	633	#DIV/0!	#DIV/0!	592.5	380.5	#DIV/0!	#DIV/0!	581
% Vehicle	1	#DIV/0!	#DIV/0!	0.936019	0.601106	#DIV/0!	#DIV/0!	0.917852
	0mM MPP+				1mM MPP+
	Vehicle	CDNF	N4	CDNF/N4	vehicle	CDNF	N4	CDNF/N4
C:3/7/14 F:3/13/14	784			820.5	444.4			807
C:6/23/14 F:6/29/14	631.5	431.5	611.5	718.5	424	468	327	653.5
C:7/29/16 F:8/4/16	633			592.5	380.5			581
average	682.833	431.5	611.5	710.5	416.3	468	327	680.5
stdev	87.6161			114.21	32.6385			115.394
sem	50.5852			65.9394	18.8438			66.6227
ANOVA 2 way post hoc					* P<0.009 (Veh vs MPP)			p=.666 (veh/Combo) vs MPP/Combo)
ANOVA 2 way p=0.017
Raw data								*p=.01 (MPP/Veh vs MPP/Combo)
C:3/7/14 F:3/13/14	1			1.06633	0.566964			1.02934
C:6/23/14 F:6/29/14	1	0.683294	0.968329	1.13777	0.671417	0.741093	0.517815	1.03484
C:7/29/16 F:8/4/16	1			0.936019	0.601106			0.917852
average	1	0.683294	0.968329	1.0467	0.613162	0.741093	0.517815	0.994009
stdev	0	#DIV/0!	#DIV/0!	0.102295	0.05326	#DIV/0!	#DIV/0!	0.0660113
sem	0	#DIV/0!	#DIV/0!	0.0590603	0.0307497	#DIV/0!	#DIV/0!	0.0381117

## Sheet: VTA
100ng/ml Pre and Post MPP+											200ng/ml Pre and Post MPP+												500ng/ml Pre and Post MPP+
C:12/27/12 F:1/2/13												C:3/15/13-F:3/21/13
	VTA												VTA											C:10/14/13 F:10/21/13
	0mM MPP+				1mM MPP+								0mM MPP+				1mM MPP+								VTA
	vehicle	CDNF	N4	CDNF/N4	vehicle	CDNF	N4	CDNF/N4	100ng/ml			200ng/ml	Veh	CDNF	N4	CDNF/N4	Veh	CDNF	N4	CDNF/N4					0 mM MPP+				1mM MPP+
	1016	956	984	1181	604	552	597	715					305	350	416	369	273	288	269	344				500ng/ml	Vehicle	CDNF	N4	CDNF/N4	Vehicle	CDNF	N4	CDNF/N4
	931	814	932	853	497	618	470	668					412	334	325	296	267	275	167	315					403	326	322	346	209	162	177	290
Average	973.5	885	958	1017	550.5	585	533.5	691.5				Average	358.5	342	370.5	332.5	270	281.5	218	329.5					508	313	256	259	179	158	165	271
	1	0.909091	0.984078	1.04468	0.565485	0.600924	0.548023	0.710324					1	0.953975	1.03347	0.927476	0.753138	0.785216	0.608089	0.919107				Average	455.5	319.5	289	302.5	194	160	171	280.5
																									1	0.701427	0.634468	0.664105	0.425906	0.351262	0.375412	0.615807
												C: 3/22/13-F:3/28/13
													VTA											C:6/27/14 F:7/3/14 E 500ng_ml NTF 1mM MPP
													0mM MPP+				1mM MPP+								VTA TH
C: 3/22/13-F:3/28/13												200ng/ml	Vehicle	CDNF	N4	CDNF/N4	Vehicle	CDNF	N4	CDNF/N4					0 mM MPP+				1mM MPP+
	VTA												704	644	657	700	409	440	548	485					Vehicle	CDNF	N4	CDNF/N4	Vehicle	CDNF	N4	CDNF/N4	500ng/ml
	0 mM MPP+				1mM MPP+								807	722	665	575	558	384	425	666					1015	829	857	957	566	536	534	623
	Vehicle	CDNF	N4	CDNF/N4	Vehicle	CDNF	N4	CDNF/N4	100ng/ml			Average	755.5	683	661	637.5	483.5	412	486.5	575.5					983	842	1031	1067	673	721	762	689
	627	592	601	665	382	441	239	535				% Vehicle	1	0.904037	0.874917	0.843812	0.639974	0.545334	0.643944	0.761747				Average	999	835.5	944	1012	619.5	628.5	648	656
	664	533	467	448	419	492	523	477																	1	0.836336	0.944945	1.01301	0.62012	0.629129	0.648649	0.656657
Average	645.5	562.5	534	556.5	400.5	466.5	523	506
% Vehicle	1	0.871418	0.827266	0.862122	0.620449	0.722696	0.810225	0.783888
												C:10/14/13 F: 10/21/13
													VTA											C:12/13/13 F:12/19/13 H 500 Pre-post
													0mM MPP+				1mM MPP+								VTA TH
C:10/18/13 F:10/24/13												200ng/ml	Vehicle	CDNF	N4	CDNF/N4	Vehicle	CDNF	N4	CDNF/N4					0 mM MPP+				1mM MPP+
	VTA												313	347	262	361	197	253	192	253					Vehicle	CDNF	N4	CDNF/N4	Vehicle	CDNF	N4	CDNF/N4	500ng/ml
	0 mM MPP+				1mM MPP+								218	342	338	322	168	196	242	295					1056	952	843	925	293	409	408	410
	Vehicle	CDNF	N4	CDNF/N4	Vehicle	CDNF	N4	CDNF/N4	100ng/ml			average	265.5	344.5	300	341.5	182.5	224.5	217	274					1078	919	704	997	296	308	305	420
	424	423	326	387	254	238	262	351				% vehicle	1	1.29755	1.12994	1.28625	0.687382	0.845574	0.817326	1.03202				Average	1067	935.5	773.5	961	294.5	358.5	356.5	415
	548	347	277	360	228	198	198	322																	1	0.876757	0.72493	0.900656	0.276007	0.335989	0.334114	0.388941
Average	486	385	301.5	373.5	241	218	230	336.5
	1	0.792181	0.62037	0.768519	0.495885	0.44856	0.473251	0.692387				C:10/18/13 F:10/24/13
													VTA
													0 mM MPP+				1mM MPP+							C:7/18/14 F:7/24/14 C VTA 500ng_ml NTF 1mM MPP
C:6/27/14 F:7/3/14 C VTA 100ng_ml NTF 1mM MPP												200ng/ml	Vehicle	CDNF	N4	CDNF/N4	Vehicle	CDNF	N4	CDNF/N4					VTA TH
	VTA TH												400	391	383	293	254	238	262	351					0 mM MPP+				1mM MPP+
	0 mM MPP+				1mM MPP+								312	335	346	310	228	198	198	322					Vehicle	CDNF	N4	CDNF/N4	Vehicle	CDNF	N4	CDNF/N4	500ng/ml
	Vehicle	CDNF	N4	CDNF/N4	Vehicle	CDNF	N4	CDNF/N4	100ng/ml			Average	356	363	364.5	301.5	241	218	230	336.5					734	661	546	406	289	340	279	312
	643	773	593	407	366	407	534	766					1	1.01966	1.02388	0.84691	0.676966	0.61236	0.646067	0.945225					554	499	493	424	338	288	296	326
	698	649	782	606	415	422	429	529																Average	644	580	519.5	415	313.5	314	287.5	319
Average	670.5	711	687.5	506.5	390.5	414.5	481.5	647.5				C:6/27/14 F:7/3/14 D 200ng_ml NTF 1mM MPP													1	0.900621	0.806677	0.64441	0.486801	0.487578	0.446429	0.495342
	1	1.0604	1.02535	0.755406	0.582401	0.618195	0.718121	0.965697					VTA
													0 mM MPP+				1mM MPP+
													Vehicle	CDNF	N4	CDNF/N4	Vehicle	CDNF	N4	CDNF/N4
													1186	848	895	955	404	437	458	672				C:7/23/2014 F:7/29/2014 VTA E 500ng/ml Pre Post NTF 1mM MPP
C:7/11/14 F:7/17/14 C VTA 100ng_ml NTF 1mM MPP													949	907	1079	792	539	478	590	568									1mM MPP
	VTA TH											Average	1067.5	877.5	987	955	471.5	457.5	524	620					Veh	CDNF	N4	Both	Veh	CDNF	N4	Both
	0 mM MPP+				1mM MPP+								1	0.822014	0.92459	0.894614	0.441686	0.428571	0.490867	0.580796					636	487	426	468	281	253	349	497
	Vehicle	CDNF	N4	CDNF/N4	Vehicle	CDNF	N4	CDNF/N4	100ng/ml																542	539	338	529	315	283	296	424
	721	852	863	915	356	398	365	598				C:7/11/14 F:7/17/14 C VTA 200ng_ml NTF 1mM MPP												Average	589	513	382	498.5	298	268	322.5	460.5
	1152	921	906	856	456	334	407	694									1mM MPP							% no trt	1	0.870968	0.648557	0.84635	0.505942	0.455008	0.547538	0.897661
Average	936.5	886.5	884.5	885.5	406	366	386	646					Veh	CDNF	N4	Both	Veh	CDNF	N4	Both	200ng/ml
	1	0.94661	0.944474	0.945542	0.433529	0.390817	0.412173	0.689802					851	759	720	763	321	376	287	459
													784	820	849	889	309	322	238	421
												Average	817.5	789.5	784.5	826	315	349	262.5	440
												% no trt	1	0.965749	0.959633	1.0104	0.385321	0.426911	0.321101	0.557315				C:10/7/2016 F:10/13/2016 VTA C 500ng/ml Pre Post NTF 1mM MPP
C:7/16/14 F:7/22/14 C VTA 100ng_ml NTF 1mM MPP																													1mM MPP
	VTA TH											C:10_07_2016 F:10_13_2016 VTA B 200 pre post NTF 1mM													Veh	CDNF	N4	Both	Veh	CDNF	N4	Both
	0 mM MPP+				1mM MPP+												1mM MPP								974	849	829	925	595	656	606	732
	Vehicle	CDNF	N4	CDNF/N4	Vehicle	CDNF	N4	CDNF/N4	100ng/ml				Veh	CDNF	N4	Both	Veh	CDNF	N4	Both	200ng/ml				989	932	1086	1069	790	706	613
	430	499	538	342	174	146	213	341					1088	975	863	954	526	481	463	655				Average	981.5	890.5	957.5	997	692.5	681	609.5	732
	560	431	335	443	146	94	150	180					874	881	899	910	548	483	528	637				% no trt	1	0.907285	0.975548	1.01579	0.705553	0.693836	0.620988	0.745797
Average	495	465	436.5	392.5	160	120	181.5	260.5				Average	981	928	881	932	537	482	495.5	646
	1	0.939394	0.881818	0.792929	0.323232	0.242424	0.366667	0.526263				% no trt	1	0.945973	0.898063	0.950051	0.547401	0.491335	0.505097	0.696121
																								C:7/29/2016 F:8/4/2016 VTA A 500ng/ml Pre Post NTF 1mM MPP
																													1mM MPP
																					200ng/ml				Veh	CDNF	N4	Both	Veh	CDNF	N4	Both
																									865			816	623	629	587	555
																									848	695	862	803	539	586	568	639
																								Average	856.5	695	862	809.5	581	607.5	577.5	597
																								% no trt	1	0.811442	1.00642	0.945126	0.678342	0.709282	0.674256	0.697023
																					200ng/ml
													0 mM MPP+				1mM MPP+
													Vehicle	CDNF	N4	CDNF/N4	Vehicle	CDNF	N4	CDNF/N4
												C:3/15/13-F:3/21/13	358.5	342	370.5	332.5	270	281.5	218	329.5
												C:10/14/13 F: 10/21/13	265.5	344.5	300	341.5	182.5	224.5	217	274				C:7/11/2014 F:7/17/2014 VTA E 500ng/ml Pre Post NTF 1mM MPP no 8 or 16 well
												C: 3/22/13-F:3/28/13	755.5	683	661	637.5	483.5	412	486.5	575.5									1mM MPP
												C:10/18/13 F:10/24/13	356	363	364.5	301.5	241	218	230	336.5					Veh	CDNF	N4	Both	Veh	CDNF	N4	Both
												C:10_07_2016 F:10_13_2016	981	928	881	932	537	482	495.5	646					818	745	744		637	503	585	609
												C:6/27/14 F:7/3/14	1067.5	877.5	987	955	471.5	457.5	524	620						759	813		407	482	483	612
												C:7/11/14 F:7/17/14	817.5	789.5	784.5	826	315	349	262.5	440				Average	818	752	778.5	#DIV/0!	522	492.5	534	610.5
												Average	657.357	618.214	621.214	618	357.214	346.357	347.643	460.214				% no trt	1	0.919315	0.951711	#DIV/0!	0.638142	0.602078	0.652812	0.746333
												Stdev	327.089	262.387	277.33	292.673	138.294	108.473	145.607	153.196
												SEM	123.628	99.1728	104.821	110.62	52.2702	40.9991	55.0344	57.9027
																	Between Veh(veh) vs Veh (MPP)	Between CDNF(veh) vsCDNF (MPP)	Between N4(veh) vs N4 (MPP)
												Anova Pvalues					*P=.017	* p=.03	*p=0.029
	VTA												Vehicle				1mM MPP+
	Vehicle				1mM MPP+								Vehicle	CDNF	N4	CDNF/N4	Vehicle	CDNF	N4	CDNF/N4					0 mM MPP+				1mM MPP+
	Vehicle	CDNF	N4	CDNF/N4	Vehicle	CDNF	N4	CDNF/N4	100ng/ml			C:3/15/13-F:3/21/13	1	0.953975	1.03347	0.927476	0.753138	0.785216	0.608089	0.919107					Vehicle	CDNF	N4	CDNF/N4	Vehicle	CDNF	N4	CDNF/N4
C:12/27/12 F:1/2/13	973.5	885	958	1017	550.5	585	533.5	691.5				C:10/14/13 F: 10/21/13	1	1.29755	1.12994	1.28625	0.687382	0.845574	0.817326	1.03202				C:10/14/13 F:10/21/13	455.5	319.5	289	302.5	194	160	171	280.5
C: 3/22/13-F:3/28/13	645.5	562.5	534	556.5	400.5	466.5	523	506				C: 3/22/13-F:3/28/13	1	0.904037	0.874917	0.843812	0.639974	0.545334	0.643944	0.761747				C:6/27/14 F:7/3/14 E 500ng_ml NTF 1mM MPP	999	835.5	944	1012	619.5	628.5	648	656
C:10/18/13 F:10/24/13	486	385	301.5	373.5	241	218	230	336.5				C:10/18/13 F:10/24/13	1	1.01966	1.02388	0.84691	0.676966	0.61236	0.646067	0.945225				C:12/13/13 F:12/19/13 H 500 Pre-post	1067	935.5	773.5	961	294.5	358.5	356.5	415
C:6/27/14 F:7/3/14 C VTA 100ng_ml NTF 1mM MPP	670.5	711	687.5	506.5	390.5	414.5	481.5	647.5				C:10_07_2016 F:10_13_2016	1	0.945973	0.898063	0.950051	0.547401	0.491335	0.505097	0.696121				C:7/18/14 F:7/24/14 C VTA 500ng_ml NTF 1mM MPP	644	580	519.5	415	313.5	314	287.5	319
C:7/11/14 F:7/17/14 C VTA 100ng_ml NTF 1mM MPP	936.5	886.5	884.5	885.5	406	366	386	646				C:6/27/14 F:7/3/14	1	0.822014	0.92459	0.894614	0.441686	0.428571	0.490867	0.580796				C:7/23/2014 F:7/29/2014 VTA E 500ng/ml Pre Post NTF 1mM MPP	589	513	382	498.5	298	268	322.5	460.5
C:7/16/14 F:7/22/14 C VTA 100ng_ml NTF 1mM MPP	495	465	436.5	392.5	160	120	181.5	260.5				C:7/11/14 F:7/17/14	1	0.965749	0.959633	1.0104	0.385321	0.426911	0.321101	0.557315				C:10/7/2016 F:10/13/2016 VTA C 500ng/ml Pre Post NTF 1mM MPP	981.5	890.5	957.5	997	692.5	681	609.5	732
Average	701.167	649.167	633.667	621.917	358.083	361.667	389.25	514.667				Average	1	0.986995	0.977785	0.965645	0.590267	0.590757	0.57607	0.784618				C:7/29/2016 F:8/4/2016 VTA A 500ng/ml Pre Post NTF 1mM MPP	856.5	695	862	809.5	581	607.5	577.5	597
SD	210.897	213.064	256.963	267.399	137.924	168.95	152.144	180.323				Stdev	0	0.14991	0.0898835	0.153013	0.136542	0.167487	0.156014	0.185586				C:7/11/2014 F:7/17/2014 VTA E 500ng/ml Pre Post NTF 1mM MPP no 8 or 16 well	818	752	778.5		522	492.5	534	610.5
SEM	86.0984	86.9828	104.905	109.165	56.3074	68.9736	62.1124	73.6166				SEM	0	0.0566606	0.0339728	0.0578336	0.0516081	0.063304	0.0589678	0.0701448				Average	801.312	690.125	688.25	713.643	439.375	438.75	438.312	508.812
P values compared between MPP treatments ex Vehicle (Vehicle MPP)					p=.006	p=.019	p=.044	p=.366																Stdev	218.721	209.151	257.785	301.163	185.33	190.831	175.707	164.267
																		Within (MPP(Veh vs Both)						SEM	77.3295	73.946	91.1407	113.829	65.5241	67.469	62.1216	58.077
												Anova Pvalues					*P=.049	* p=.05	*p=0.03
Two way anova	post hoc bonferroni
																									Vehicle				1mM MPP+
																									Vehicle	CDNF	N4	CDNF/N4	Vehicle	CDNF	N4	CDNF/N4
																								C:10/14/13 F:10/21/13	1	0.701427	0.634468	0.664105	0.425906	0.351262	0.375412	0.615807
	VTA								100ng/ml															C:6/27/14 F:7/3/14 E 500ng_ml NTF 1mM MPP	1	0.836336	0.944945	1.01301	0.62012	0.629129	0.648649	0.656657
	Vehicle				1mM MPP+																			C:12/13/13 F:12/19/13 H 500 Pre-post	1	0.876757	0.72493	0.900656	0.276007	0.335989	0.334114	0.388941
	Vehicle	CDNF	N4	CDNF/N4	vehicle	CDNF	N4	CDNF/N4	Diff MPP vs NTF															C:7/18/14 F:7/24/14 C VTA 500ng_ml NTF 1mM MPP	1	0.900621	0.806677	0.64441	0.486801	0.487578	0.446429	0.495342
C:12/27/12 F:1/2/13	1	0.909091	0.984078	1.04468	0.565485	0.600924	0.548023	0.710324	0.144838															C:7/23/2014 F:7/29/2014 VTA E 500ng/ml Pre Post NTF 1mM MPP	1	0.870968	0.648557	0.84635	0.505942	0.455008	0.547538	0.897661
C: 3/22/13-F:3/28/13	1	0.871418	0.827266	0.862122	0.620449	0.722696	0.810225	0.783888	0.163439															C:10/7/2016 F:10/13/2016 VTA C 500ng/ml Pre Post NTF 1mM MPP	1	0.907285	0.975548	1.01579	0.705553	0.693836	0.620988	0.745797
C:10/18/13 F:10/24/13	1	0.792181	0.62037	0.768519	0.495885	0.44856	0.473251	0.692387	0.196502															C:7/29/2016 F:8/4/2016 VTA A 500ng/ml Pre Post NTF 1mM MPP	1	0.811442	1.00642	0.945126	0.678342	0.709282	0.674256	0.697023
C:6/27/14 F:7/3/14 C VTA 100ng_ml NTF 1mM MPP	1	1.0604	1.02535	0.755406	0.582401	0.618195	0.718121	0.965697	0.383296															C:7/11/2014 F:7/17/2014 VTA E 500ng/ml Pre Post NTF 1mM MPP no 8 or 16 well	1	0.919315	0.951711		0.638142	0.602078	0.652812	0.746333
C:7/11/14 F:7/17/14 C VTA 100ng_ml NTF 1mM MPP	1	0.94661	0.944474	0.945542	0.433529	0.390817	0.412173	0.689802	0.256273															Average	1	0.853019	0.836657	0.86135	0.542102	0.53302	0.537525	0.655445
C:7/16/14 F:7/22/14 C VTA 100ng_ml NTF 1mM MPP	1	0.939394	0.881818	0.792929	0.323232	0.242424	0.366667	0.526263	0.20303															Stdev	0	0.0711926	0.152465	0.153629	0.146024	0.146845	0.134884	0.158137
Average	1	0.919849	0.88056	0.861534	0.503497	0.503936	0.554743	0.72806	0.224563															SEM	0	0.0251704	0.0539044	0.0580662	0.0516274	0.0519175	0.0476888	0.0559099
SD	0	0.08901	0.145813	0.114213	0.11063	0.175823	0.175698	0.143778	0.0866544
SEM	0	0.0363382	0.0595278	0.0466273	0.0451645	0.0717794	0.0717282	0.0586973	0.0353765
								(Both( Veh vs MPP)
								*p=.03

## Sheet: Basal CDNF
		SN										VTA
C:6/27/14 F:7/3/14											C:6/27/14 F:7/3/14
	TH+ Cells											TH + cells
	No Trt	Veh	10	100	200	500	1000	ng/ml				No Trt	Veh	10	100	200	500	1000	ng/ml
	477	520	384	376	416	447	315					1027	1104	936	1089	1175	1049	955
	486	480	401	400	403	399	464					1159	1028	1103	1100	1042	1064	1111
Average	481.5	500	392.5	388	409.5	423	389.5				Average	1093	1066	1019.5	1094.5	1108.5	1049	1033
% no trt	1	1.03842	0.815161	0.805815	0.850467	0.878505	0.80893				% no trt	1	0.975297	0.932754	1.00137	1.01418	0.959744	0.945105
% vehicle		1	0.785	0.776	0.819	0.846	0.779				% vehicle		1	0.956379	1.02674	1.03987	0.984053	0.969043
											C:7/11/14 F:7/17/14
C:7/11/14 F:7/17/14 SN BASAL CDNF												TH + cells
	TH + cells											No Trt	Veh	10	100	200	500	1000	ng/ml
	No Trt	Veh	10	100	200	500	1000	ng/ml				916	1189	1470	1297	1242	1119	1323
	560	505	625	537	607	589	418					1372	1144	1258	1202	1275	1142	1157
	579	602	554	609	540	602	589				Average	1144	1166.5	1364	1249.5	1258.5	1130.5	1240
Average	569.5	553.5	589.5	573	573.5	595.5	503.5				% no trt	1	1.01967	1.19231	1.09222	1.10009	0.988199	1.08392
% no trt	1	0.971905	1.03512	1.00615	1.00702	1.04565	0.884109				% veh		1	1.16931	1.07115	1.07887	0.969138	1.06301
% vehicle		1	1.06504	1.03523	1.03613	1.07588	0.909666
											C:7/16/14 F:7/22/14 VTA BASAL CDNF
												TH + cells
												No Trt	Veh	10	100	200	500	1000	ng/ml
C:7/16/14 F:7/22/14 SN BASAL CDNF												517	618	542	602	638	549	605
	TH + cells											660	605	525	489	564	583	446
	No Trt	Veh	10	100	200	500	1000	ng/ml			Average	588.5	611.5	533.5	545.5	601	566	525.5
	184	214	196	243	176	194	214				% no trt	1	1.03908	0.906542	0.926933	1.02124	0.961767	0.892948
	203	147	256	223	198	227	195				% veh		1	0.872445	0.892069	0.982829	0.925593	0.859362
Average	193.5	180.5	226	233	187	210.5	204.5
% no trt		0.932817	1.16796	1.20413	0.966408	1.08786	1.05685
											C:7/18/14 F:7/24/14 VTA BASAL CDNF
												TH + cells
C:7/23/14 F:7/29/14 SN A BASAL CDNF												No Trt	Veh	10	100	200	500	1000	ng/ml
	TH + cells											843	986	800	956	659	654	773
	No Trt	Vehicle	10	100	200	500	1000	ng/ml				737	671	788	956	846	750	886
	274	257	283	259	160	211	219				Average	790	828.5	794	956	752.5	702	829.5
	305	308	228	278	246	252	273				% no trt	1	1.04873	1.00506	1.21013	0.952532	0.888608	1.05
Average	289.5	282.5	255.5	268.5	203	231.5	246				% veh		1	0.958358	1.15389	0.908268	0.847314	1.00121
% no trt	1	0.97582	0.882556	0.927461	0.701209	0.799655	0.849741
% veh		1	0.904425	0.950442	0.718584	0.819469	0.870796
C:6/27/14 F:7/3/14	1	1.03842	0.815161	0.805815	0.850467	0.878505	0.80893
C:7/11/14 F:7/17/14 SN BASAL CDNF	1	0.971905	1.03512	1.00615	1.00702	1.04565	0.884109
C:7/16/14 F:7/22/14 SN BASAL CDNF	1	0.932817	1.16796	1.20413	0.966408	1.08786	1.05685
C:7/23/14 F:7/29/14 SN A BASAL CDNF	1	0.97582	0.882556	0.927461	0.701209	0.799655	0.849741				C:6/27/14 F:7/3/14	1	0.975297	0.932754	1.00137	1.01418	0.959744	0.945105
Average		0.979741	0.975199	0.985889	0.881277	0.952917	0.899907				C:7/11/14 F:7/17/14	1	1.01967	1.19231	1.09222	1.10009	0.988199	1.08392
Std Dev		0.0436734	0.158052	0.167214	0.137154	0.136425	0.109046				C:7/16/14 F:7/22/14 SN BASAL CDNF	1	1.03908	0.906542	0.926933	1.02124	0.961767	0.892948
SEM		0.0218367	0.0790261	0.0836071	0.0685768	0.0682123	0.0545232				C:7/18/14 F:7/24/14 VTA BASAL CDNF	1	1.04873	1.00506	1.21013	0.952532	0.888608	1.05
											Average		1.0207	1.00917	1.05766	1.02201	0.949579	0.992992
											Std Dev		0.0325898	0.129007	0.122063	0.0605123	0.042665	0.0891048
											SEM		0.0162949	0.0645034	0.0610317	0.0302561	0.0213325	0.0445524

## Sheet: Basal N4
SN											VTA
C:6/27/14 F:7/3/14											C:6/27/14 F:7/3/14
	TH + cells											TH
	No Trt	Veh	10	100	200	500	1000	ng/ml				No trt	vehicle	10	100	200	500	1000	ng/ml
	540	424	655	797	882	796	627					1061	936	1183	1167	1201	1038	1082
	596	471	627	986	869	946	682					1081	926	1197	1106	1289	1220	1161
Average	568	447.5	641	891.5	875.5	871	654.5					1023
% no trt	1	0.787852	1.12852	1.56954	1.54137	1.53345	1.15229					1094
% vehicle		1	1.4324	1.99218	1.95642	1.94637	1.46257				Average	1064.75	931	1190	1136.5	1245	1038	1121.5
											% no trt	1	0.874384	1.11763	1.06739	1.16929	0.974877	1.0533
											% vehicle		1	1.2782	1.22073	1.33727	1.11493	1.20462
C:7/11/14 F:7/17/14 SN BASAL N4
	TH + cells
	No Trt	Veh	10	100	200	500	1000	ng/ml			C:7/11/14 F:7/17/14 VTA BASAL N4
	519	498	735	1013	1107	1083	1304					TH + cells
	531	510	820	757	1106	1174	1280					No Trt	Veh	10	100	200	500	1000	ng/ml
Average	525	504	777.5	885	1106.5	1083	1292					1072	1170	1315	1420	1275	1575	919
% no trt	1	0.96	1.48095	1.68571	2.10762	2.06286	2.46095					1221	1197	1214	1109	951	1311	1244
% vehicle		1	1.54266	1.75595	2.19544	2.14881	2.56349				Average	1146.5	1183.5	1264.5	1264.5	1113	1443	1081.5
											% no trt	1	1.03227	1.10292	1.10292	0.970781	1.25861	0.943306
											% vehicle		1	1.06844	1.06844	0.940431	1.21926	0.913815
C:7/16/14 F:722/14 SN BASAL N4
	TH
	No trt	vehicle	1ng	10ng	20ng	50ng	100ng
	300	272	372	360	439	498	583				C:7/18/14 F:7/24/14 VTA BASAL N4
	350	285	352	465	568	379	573					TH + cells
Average	325	278.5	362	412.5	503.5	498	578					No Trt	Veh	10	100	200	500	1000	ng/ml
% no trt	1	0.856923	1.11385	1.26923	1.54923	1.53231	1.77846					963	1003	1027	766	1078	1156	937
% vehicle		1	1.29982	1.48115	1.8079	1.78815	2.0754					830	610	944	1036	1034	875	118
											Average	896.5	1003	985.5	901	1056	1015.5	937
											% no trt	1	1.1188	1.09927	1.00502	1.17791	1.13274	1.04518
											% veh		1	0.982552	0.898305	1.05284	1.01246	0.934197
C:7/18/14 F:7/24/14 SN A BASAL
	TH + cells
	No Trt	Veh	10	100	200	500	1000	ng/ml
	258	208	307	353	397	480	449
	279	312	319	421	502	388	526
Average	268.5	260	313	387	449.5	434	487.5
% no trt	1	0.968343	1.16574	1.44134	1.67412	1.61639	1.81564
% vehicle		1	1.20385	1.48846	1.72885	1.66923	1.875
												No trt	vehicle	10	100	200	500	1000	ng/ml
											C:6/27/14 F:7/3/14	1	0.874384	1.11763	1.06739	1.16929	0.974877	1.0533
											C:7/11/14 F:7/17/14 VTA BASAL N4	1	1.03227	1.10292	1.10292	0.970781	1.25861	0.943306
											C:7/18/14 F:7/24/14 VTA BASAL N4	1	1.1188	1.09927	1.00502	1.17791	1.13274	1.04518
											Average		1.00848	1.10661	1.05844	1.10599	1.12208	1.01393
	No trt	Vehicle	10	100	200	500	1000	ng/ml			Std Dev		0.12393	0.00971897	0.0495602	0.117178	0.142168	0.0612943
C:6/27/14 F:7/3/14	1	0.787852	1.12852	1.56954	1.54137	1.53345	1.15229				SEM		0.0715511	0.00561125	0.0286136	0.0676527	0.082081	0.0353883
C:7/11/14 F:7/17/14 SN BASAL N4	1	0.96	1.48095	1.68571	2.10762	2.06286	2.46095
C:7/16/14 F:722/14 SN BASAL N4	1	0.856923	1.11385	1.26923	1.54923	1.53231	1.77846
C:7/18/14 F:7/24/14 SN A BASAL N4	1	0.968343	1.16574	1.44134	1.67412	1.61639	1.81564
Average		0.893279	1.22226	1.49146	1.71808	1.68625	1.80184
Std Dev		0.0866465	0.173836	0.178633	0.266714	0.254139	0.534504
SEM		0.0433232	0.0869182	0.0893165	0.133357	0.127069	0.267252
ANOVA Dunnett test 2 sides			p=.374	p=.034	p=.003	p=.004	p=.001

## Sheet: Neuturin
SN											VTA
C:08/05/2016 F:08/11/2016
	TH + cells
	No Trt	Veh	10	100	200	500	1000
	775	701	770	1084	1069	1137	928
	789	735	803	1018	955	1230	1194
Average	782	718	786.5	1051	1012	1183.5	1061
% no trt	1	0.918159	1.00575	1.34399	1.29412	1.51343	1.35678
C:9/30/2016 F:10/6/2016
	TH + cells
	No Trt	Veh	10	100	200	500	1000	ng/ml
	994	187	966	1024	1166	1152	1202
	879	952	1270	1390	1444	1431	1386
Average	936.5	952	1118	1207	1305	1291.5	1294
% no trt	1	1.01655	1.19381	1.28884	1.39349	1.37907	1.38174
% vehicle		1	1.17437	1.26786	1.3708	1.35662	1.35924
C:8/12/2016 F:8/18/2016
	TH + cells
	No Trt	Veh	10	100	200	500	1000	ng/ml
	737	570	838	738	745	771	916
	720	706	892	960	936	1062	859
Average	728.5	638	865	849	840.5	771	887.5
% no trt	1	0.875772	1.18737	1.16541	1.15374	1.05834	1.21826
% vehicle		1	1.3558	1.33072	1.3174	1.20846	1.39107
	No trt	Vehicle	10	100	200	500	1000	ng/ml
C:08/05/2016 F:08/09/2016	1	0.918159	1.00575	1.34399	1.29412	1.51343	1.35678
C:8/12/2016 F:8/18/2016	1	0.875772	1.18737	1.16541	1.15374	1.05834	1.21826
C:9/30/2016 F:10/6/2016	1	1.01655	1.19381	1.28884	1.39349	1.37907	1.38174
Average		0.936827	1.12898	1.26608	1.28045	1.31695	1.31892
Std Dev		0.0722223	0.106763	0.0914407	0.120456	0.233818	0.0880702
SEM		0.0416976	0.0616395	0.0527933	0.0695453	0.134995	0.0508473
Analysis on percentage data			p=.302	*p=.036	*p=0.028	*p=0.015	*p=.015
Dunnet
									N4 vs NTRN		Comparison N4 vs Neurturin Two way AOV Bonnferoni
									veh	10	100	200	500	1000
								pvalues	p=.811	p=.609	p=.221	*p = 0.022	*p = 0.03	*p=0.012
