# Supplementary material for: Protection of dopamine neurons by CDNF and neurturin variant N4 against MPP+ in dissociated cultures from rat mesencephalon
Source: PLoS One. 2021 Feb 3;16(2):e0245663. doi: 10.1371/journal.pone.0245663 (PMC7857574; doi:10.1371/journal.pone.0245663)
Supplement: S2 File — (XLSX) [file pone.0245663.s002.xlsx]

## Sheet: Sheet1
H3Da counts
SN	SN			VTA
	Vehicle	Nom	CDNF/N4	Vehicle	Nom	CDNF/N4
Exp 1	5325	1621	5235	6076	1731	5636
Exp 2	7003.5	1493	5102	21546	1524	18663
Average	6164.25	1557	5168.5	13811	1627.5	12149.5
St dev	1186.88	90.5097	94.0452	10938.9	146.371	9211.48
SEM	839.25	64	66.5	7735	103.5	6513.5
