# Supplementary material for: Protection of dopamine neurons by CDNF and neurturin variant N4 against MPP+ in dissociated cultures from rat mesencephalon
Source: PLoS One. 2021 Feb 3;16(2):e0245663. doi: 10.1371/journal.pone.0245663 (PMC7857574; doi:10.1371/journal.pone.0245663)
Supplement: S3 File — (XLSX) [file pone.0245663.s003.xlsx]

## Sheet: Basal CDNF
SN												VTA
C:6/27/14 F:7/3/14											C:6/27/14 F:7/3/14
	MAP2 Cells											MAP2
	No Trt	Veh	10	100	200	500	1000	ng/ml				No trt	vehicle	1ng	10ng	20ng	50ng	100ng	ng/ml
	1821	1558	1256	1515	1632	1667	1264					2367	2309	2351	2426	2475	2408	2448
	1692	1726	1293	1405	1460	1383	1534					2591	2594	2530	2434	2157	2478	2469
Average	1756.5	1642	1274.5	1460	1546	1667	1399					2479	2451.5	2440.5	2430	2316	2408	2458.5
% no trt	1	0.934814	0.725591	0.831198	0.880159	0.949046	0.79647				% no trt	1	0.988907	0.98447	0.980234	0.934248	0.971359	0.991731
% vehicle		1	0.776188	0.88916	0.941535	1.01523	0.85201				% vehicle		1	0.995513	0.99123	0.944728	0.982256	1.00286
C:7/11/14 F:7/17/14 SN BASAL CDNF
	MAP2 + cells										C:7/16/14 F:7/22/14 VTA BASAL CDNF
	No Trt	Veh	10	100	200	500	1000	ng/ml				Map2 cells
	1446	1337	1427	1558	1570	1436	1067					No Trt	Veh	10	100	200	500	1000	ng/ml
	1277	978	1074	1469	1565	1372	1563					1496	1945	1832	2001	2027	1690	1985
Average	1361.5	1157.5	1250.5	1513.5	1567.5	1436	1315					2268	1933	1796	1689	1872	1785	1665
% no trt	1	0.850165	0.918472	1.11164	1.1513	1.05472	0.965846				Average	1882	1939	1814	1845	1949.5	1737.5	1825
% vehicle		1	1.08035	1.30756	1.35421	1.2406	1.13607				% no trt	1	1.03029	0.963868	0.98034	1.03587	0.92322	0.969713
											% veh		1	0.935534	0.951521	1.00542	0.89608	0.941207
C:7/16/14 F:7/22/14 SN BASAL CDNF
	MAP2 + cells										C:7/18/14 F:7/24/14 VTA BASAL CDNF
	No Trt	Vehicle	10	100	200	500	1000	ng/ml				TH + cells
	809	949	992	1034	921	1095	1022					No Trt	Veh	10	100	200	500	1000	ng/ml
	856	762	1031	1092	899	993	980					1805	1818	1744	1891	1582	1634	1725
Average	832.5	855.5	1011.5	1063	910	1044	1001					1799	1672	1859	1931	1800	1775	1800
% no trt		1.02763	1.21502	1.27688	1.09309	1.25405	1.2024				Average	1802	1745	1801.5	1911	1691	1704.5	1762.5
											% no trt	1	0.968368	0.999723	1.06049	0.938402	0.945893	0.97808
											% veh		1	1.03238	1.09513	0.969054	0.976791	1.01003
	No Trt	Vehicle	10	100	200	500	1000	ng/ml				No Trt	Vehicle	10	100	200	500	1000	ng/ml
C:6/27/14 F:7/3/14	1	0.934814	0.725591	0.831198	0.880159	0.949046	0.79647				C:6/27/14 F:7/3/14	1	0.988907	0.98447	0.980234	0.934248	0.971359	0.991731
C:7/11/14 F:7/17/14 SN BASAL CDNF	1	1	1.08035	1.30756	1.35421	1.2406	1.13607				C:7/16/14 F:7/22/14 VTA BASAL CDNF	1	1.03029	0.963868	0.98034	1.03587	0.92322	0.969713
C:7/16/14 F:7/22/14 SN BASAL CDNF	1	1.02763	1.21502	1.27688	1.09309	1.25405	1.2024				C:7/18/14 F:7/24/14 VTA BASAL CDNF	1	0.968368	0.999723	1.06049	0.938402	0.945893	0.97808
Average		0.98748	1.00698	1.13854	1.10915	1.1479	1.04498				Average		0.995854	0.982687	1.00702	0.969505	0.946824	0.979841
Std Dev		0.0476568	0.252825	0.266612	0.237434	0.172345	0.217757				Std Dev		0.0315384	0.0179935	0.0463043	0.0575078	0.0240832	0.0111139
SEM		0.0275147	0.145969	0.153928	0.137083	0.0995034	0.125722				SEM		0.0182087	0.0103886	0.0267338	0.0332021	0.0139045	0.00641661

## Sheet: Basal N4
SN												VTA
C:6/27/14 F:7/3/14												C:6/27/14 F:7/3/14
	MAP2 + cells												MAP2
	No Trt	Veh	10	100	200	500	1000	ng/ml					No trt	vehicle	10	100	200	500	1000	ng/ml
	1775	1223	1547	2378	2232	2188	1894						2917	2470	2869	3195	2629	3000	3037
	1752	1615	1535	2255	2586	2586	2034						2768	2601	2981	2765	2973	3321	2980
Average	1763.5	1419	1541	2316.5	2409	2188	1964						2900
% no trt	1	0.80465	0.87383	1.31358	1.36603	1.24071	1.11369						2970
% vehicle		1	1.08598	1.63249	1.69767	1.54193	1.38407					Average	2888.75	2535.5	2925	2980	2801	3000	3008.5
												% no trt	1	0.877715	1.01255	1.03159	0.969624	1.03851	1.04145
												% vehicle		1	1.15362	1.17531	1.10471	1.1832	1.18655
C:7/11/14 F:7/17/14 SN BASAL N4
	MAP2 + cells
	No Trt	Veh	10	100	200	500	1000	ng/ml				C:7/11/14 F:7/17/14 VTA BASAL N4
	1540	1034	1241	1812	1876	2201	2478						MAP2 + cells
	1379	1447	1403	1309	1795	2079	2453						No Trt	Veh	10	100	200	500	1000	ng/ml
Average	1459.5	1240.5	1322	1560.5	1835.5	2201	2465.5						2856	2577	2676	3076	3608	3382	2208
% no trt	1	0.849949	0.90579	1.0692	1.25762	1.50805	1.68928						2946	2776	3041	3508	2812	2969	3549
% vehicle		1	1.0657	1.25796	1.47965	1.77428	1.98751					Average	2901	2676.5	2858.5	3292	3210	3175.5	2878.5
												% no trt	1	0.922613	0.98535	1.13478	1.10651	1.09462	0.992244
												% vehicle		1	1.068	1.22996	1.19933	1.18644	1.07547
C:7/16/14 F:7/22/14 SN BASAL N4
	MAP2											C:7/18/14 F:7/24/14 VTA BASAL N4
	No trt	vehicle	10	100	200	500	1000						MAP2 cells
	1155	867	1010	1176	1579	1638	1827						No Trt	Veh	10	100	200	500	1000	ng/ml
	1032	914	1464	1625	1161	1807	1773						2120	1915	2035	1825	1871	2017	2092
	1093.5	890.5	1237	1400.5	1370	1638	1800						2172		2020	2056	1851	1973
% no trt	1	0.814358	1.13123	1.28075	1.25286	1.49794	1.64609					Average	2146	1915	2027.5	1940.5	1861	1995	2092
% vehicle		1	1.38911	1.57271	1.53846	1.83942	2.02134					% no trt	1	0.892358	0.944781	0.90424	0.867195	0.929637	0.974837
												% veh		1	1.05875	1.01332	0.971802	1.04178	1.09243
C:7/18/14 F:7/24/14 SN A BASAL CDNF
	MAP2
	No Trt	Veh	10	100	200	500	1000	ng/ml
	731	665	772	823	927	1016	1019
	919	900	1062	1181	1287	864	1304						No Trt	Veh	10	100	200	500	1000	ng/ml
Average	825	782.5	917	1002	1107	940	1161.5					Expt 1	1	0.877715	1.01255	1.03159	0.969624	1.03851	1.04145
% no trt	1	0.948485	1.11152	1.21455	1.34182	1.13939	1.40788					Expt 2	1	0.922613	0.98535	1.13478	1.10651	1.09462	0.992244
% vehicle		1	1.17188	1.28051	1.4147	1.20128	1.48435					Expt 3	1	0.892358	0.944781	0.90424	0.867195	0.929637	0.974837
												Average	1	0.897562	0.980893	1.02354	0.981111	1.02092	1.00284
												SD	0	0.0228968	0.034103	0.115481	0.120073	0.0838874	0.0345506
												SEM	0	0.0132194	0.0196894	0.066673	0.0693242	0.0484324	0.0199478
	No Trt	Vehicle	10	100	200	500	1000	ng/ml					No Trt	Vehicle	10	100	200	500	1000	ng/ml
C:6/27/14 F:7/3/14	1	0.80465	0.87383	1.31358	1.36603	1.24071	1.11369					C:6/27/14 F:7/3/14	1	0.877715	1.01255	1.03159	0.969624	1.03851	1.04145
C:7/11/14 F:7/17/14 SN BASAL CDNF	1	0.849949	0.90579	1.0692	1.25762	1.50805	1.68928					C:7/11/14 F:7/17/14 VTA BASAL N4	1	0.922613	0.98535	1.13478	1.10651	1.09462	0.992244
C:7/16/14 F:7/22/14 SN BASAL CDNF	1	0.814358	1.13123	1.28075	1.25286	1.49794	1.64609					C:7/18/14 F:7/24/14 VTA BASAL CDNF	1	0.892358	0.944781	0.90424	0.867195	0.929637	0.974837
C:7/18/14 F:7/24/14 SN A BASAL CDNF	1	0.814358	1.13123	1.28075	1.25286	1.49794	1.64609					Average		0.897562	0.980893	1.02354	0.981111	1.02092	1.00284
Average		0.820828	1.01052	1.23607	1.28234	1.43616	1.52379					Std Dev		0.0228968	0.034103	0.115481	0.120073	0.0838874	0.0345506
Std Dev		0.0199456	0.139993	0.112317	0.0558389	0.130386	0.274153					SEM		0.0132194	0.0196894	0.066673	0.0693242	0.0484324	0.0199478
SEM		0.00997278	0.0699966	0.0561587	0.0279195	0.0651929	0.137076
Anova post hoc Dunnett t two side			p=.508	p=.015	p=.001	p=.000	p=.000

## Sheet: Neuturin
SN												VTA
C:9/30/2016 F:10/6/2016
	MAP2 + cells
	No Trt	Veh	10	100	200	500	1000	ng/ml												ng/ml
	2296	202	2263	2445	2392	2926	2771
	2122	1731	2374	2646	3079	3285	2964
Average	2209	1731	2318.5	2545.5	2735.5	2926	2867.5
% no trt	1	0.783612	1.04957	1.15233	1.23834	1.32458	1.2981
% vehicle		1	1.3394	1.47054	1.5803	1.69035	1.65656
C:8/05/2016 F:8/11/2016
	MAP2 + cells
	No Trt	Veh	10	100	200	500	1000	ng/ml												ng/ml
	2431			2720	3382	3434
	2600	2702	2885	3004	3298	3372	3411
Average	2515.5	2702	2885	2862	3340	3403	3411
% no trt	1	1.07414	1.14689	1.13775	1.32777	1.35281	1.35599
% vehicle		1	1.06773	1.05922	1.23612	1.25944	1.2624
C:8/12/2016 F:8/18/2016
	MAP2																			ng/ml
	No trt	vehicle	10	100	200	500	1000
	1073	1007	1075	1525	1444	1362	1621
	1062	1059	1244	1293	1471	1633	1602
	1067.5	1033	1159.5	1409	1457.5	1362	1611.5
% no trt	1	0.967681	1.08618	1.31991	1.36534	1.27588	1.5096
% vehicle		1	1.12246	1.36399	1.41094	1.31849	1.56002
																				ng/ml
	No Trt	Veh	10	100	200	500	1000	ng/ml
C:8/05/2016 F:8/11/2016	1	1.07414	1.14689	1.13775	1.32777	1.35281	1.35599
C:8/12/2016 F:8/18/2016	1	0.967681	1.08618	1.31991	1.36534	1.27588	1.5096
C:9/30/2016 F:10/6/2016	1	0.783612	1.04957	1.15233	1.23834	1.32458	1.2981
Average	1	0.941811	1.09421	1.20333	1.31048	1.31776	1.3879
SD	0	0.146981	0.0491542	0.101223	0.0652387	0.0389185	0.109302
SEM	0	0.0848598	0.0283792	0.0584411	0.0376656	0.0224696	0.0631053
Anova Dunnett			p=.227	*p=0.02	*p=.002	*p=.001	*p=000
